# Supplementary material for: The origins of the Guinness stout yeast
Source: Commun Biol. 2024 Jan 12;7:68. doi: 10.1038/s42003-023-05587-3 (PMC10786833; doi:10.1038/s42003-023-05587-3)
Supplement: Supplementary file 4 — Supplementary Data 1 [file 42003_2023_5587_MOESM4_ESM.xlsx]

## Sheet: MAL 
		Chromosome VII
	MAL 11	1074631 C → CA Glu → frameshift	1075820 C → A Tyr → Stop
	1947	NO	1/1
	1950	NO	1/1
	1955	NO	1/1
	1959	1/0	1/1
	1956	NO	1/1
	1960	NO	1/1
	1981	NO	1/1
	59BY	1/0	1/1
	FES1	NO	1/1
	FES2	NO	1/1
	FES3	NO	1/1
	IDS1	NO	1/1
	IDS2	1/0	1/1
	PR1960	1/0	1/1
	PR1979	NO	1/1
	PR1986	NO	1/1
		CHROMOSOME II
	MA L31	802839 A →AGGTC	802842 T → TTA or TAG	803293 T → TA or TAG	803437 C →CTG	803451-803453 TGC → T	803467-803469 TAG →T	803620-803622 CCA → C	803625-803627 GGA → G	803680 T → TA	803689-803693 TGTTC → T	803901 A → AGG	803911-803912 CT → T	803920 A → AT or AGAAT	804002-804004 CAT → C or CACAAT	804012 A → AAG	80416-804017 AT → T
	1947	1/0	1/0	1/0	1/0	1/0		1/0	1/0	1/0	1/0
	1950	1/0	1/0		1/0	1/0		1/0	1/0	1/0	1/0	1/0	1/0	1/0	1/0	1/0	1/0
	1955	1/0	1/0		1/0		1/0	1/0	1/0	1/0	1/0	1/0	1/0	1/0	1/0	1/0	1/0
	1956	1/0	1/0	1/0	1/0	1/0		1/0	1/0	1/0	1/0	1/0	1/0	1/0	1/0	1/0	1/0
	1959	1/0	1/0	1/0	1/0	1/0		1/0	1/0	1/0	1/0	1/0	1/0	1/0	1/0	1/0	1/0
	1960	1/0	1/0		1/0	1/0		1/0	1/0	1/0	1/0
	1981	1/0	1/0	1/0	1/0	1/0		1/0	1/0	1/0	1/0	1/0	1/0	1/0	1/0	1/0	1/0
	59BY	1/0	1/0	1/0	1/0	1/0		1/0	1/0	1/0	1/0	1/0	1/0	1/0	1/0	1/0	1/0
	FES1	1/0	1/0	1/0	1/0			1/0	1/0	1/0	1/0	1/0	1/0	1/0	1/0	1/0	1/0
	FES2	1/0	1/0	1/0	1/0	1/0		1/0	1/0	1/0	1/0	1/0	1/0	1/0	1/0	1/0	1/0
	FES3	1/0	1/0	1/0	1/0	1/0		1/0	1/0	1/0	1/0	1/0	1/0	1/0	1/0	1/0	1/0
	IDS1	1/0	1/0	1/0	1/0		1/0	1/0	1/0	1/0	1/0	1/0	1/0	1/0	1/0	1/0	1/0
	IDS2	1/0	1/0	1/0	1/0	1/0		1/0	1/0	1/0	1/0	1/0	1/0	1/0	1/0	1/0	1/0
	PR1960	1/0	1/0	1/0	1/0	1/0		1/0	1/0	1/0	1/0	1/0	1/0	1/0	1/0	1/0	1/0
	PR1979	1/0	1/0	1/0	1/0	1/0		1/0	1/0	1/0	1/0	1/0	1/0	1/0	1/0	1/0	1/0
	PR1986	1/0	1/0	1/0	1/0	1/0		1/0	1/0	1/0	1/0	1/0	1/0	1/0	1/0	1/0	1/0
	1/0	Heterozygous
	1/1	Homozygous
