# Supplementary material for: The origins of the Guinness stout yeast
Source: Commun Biol. 2024 Jan 12;7:68. doi: 10.1038/s42003-023-05587-3 (PMC10786833; doi:10.1038/s42003-023-05587-3)
Supplement: Supplementary file 5 — Supplementary Data 2 [file 42003_2023_5587_MOESM5_ESM.xlsx]

## Sheet: Ehrlich Path
		BAT1	Position	1947	1950	1955	Ikeja	1959	1960	1981	59BY	FES1	FES2	FES3	IDS1	IDS2	PR1960	PR1979	PR1986
		VIII	517501	5	5	4	3	4	5	4	4	4	4	4	4	4	3	4	4
		VIII	517751	5	5	4	3	4	5	4	4	4	4	4	4	4	3	4	4
		VIII	518001	5	5	4	3	4	5	4	4	4	4	4	4	4	3	4	4
		VIII	518251	5	5	4	3	4	5	4	4	4	4	4	4	4	3	4	4
		VIII	518501	5	5	4	3	4	5	4	4	4	4	4	4	4	3	4	4
		VIII	518751	5	5	4	3	4	5	4	4	4	4	4	4	4	3	4	4
		BAT2	Position	1947	1950	1955	Ikeja	1959	1960	1981	59BY	FES1	FES2	FES3	IDS1	IDS2	PR1960	PR1979	PR1986
		X	705501	4	5	4	5	3	4	4	4	4	4	4	4	4	6	4	4
		X	705751	4	5	4	5	3	4	4	4	4	4	4	4	4	6	4	4
		X	706001	4	5	4	5	3	4	4	4	4	4	4	4	4	6	4	4
		X	706251	4	5	4	5	3	4	4	4	4	4	4	4	4	6	4	4
		X	706501	4	5	4	5	3	4	4	4	4	4	4	4	4	6	4	4
		X	706751	4	5	4	5	3	4	4	4	4	4	4	4	4	6	4	4
		X	707001	4	5	4	5	3	4	4	4	4	4	4	4	4	6	4	4
			AVERAGE	4	5	4	5	3	4	4	4	4	4	4	4	4	6	4	4
		ARO8	Position	1947	1950	1955	Ikeja	1959	1960	1981	59BY	FES1	FES2	FES3	IDS1	IDS2	PR1960	PR1979	PR1986
		VII	116501	4	4	4	4	4	4	4	4	4	4	4	4	4	3	4	4
		VII	116751	4	4	4	4	4	4	4	4	4	4	4	4	4	3	4	4
		VII	117001	4	4	4	4	4	4	4	4	4	4	4	4	4	3	4	4
		VII	117251	4	4	4	4	4	4	4	4	4	4	4	4	4	3	4	4
		VII	117501	4	4	4	4	4	4	4	4	4	4	4	4	4	3	4	4
			AVERAGE	4	4	4	4	4	4	4	4	4	4	4	4	4	3	4	4
		ARO9	Position	1947	1950	1955	Ikeja	1959	1960	1981	59BY	FES1	FES2	FES3	IDS1	IDS2	PR1960	PR1979	PR1986
		VIII	375501	5	5	4	4	4	5	4	4	4	4	4	4	4	3	4	4
		VIII	375751	5	5	4	4	4	5	4	4	4	4	4	4	4	3	4	4
		VIII	376001	5	5	4	4	4	5	4	4	4	4	4	4	4	3	4	4
		VIII	376251	5	5	4	4	4	5	4	4	4	4	4	4	4	3	4	4
		VIII	376501	5	5	4	4	4	5	4	4	4	4	4	4	4	3	4	4
		VIII	376751	5	5	4	4	4	5	4	4	4	4	4	4	4	3	4	4
		VIII	377001	5	5	4	4	4	5	4	4	4	4	4	4	4	3	4	4
		VIII	377251	5	5	4	4	4	5	4	4	4	4	4	4	4	3	4	4
			AVERAGE	5	5	4	4	4	5	4	4	4	4	4	4	4	3	4	4
		ARO10	Position	1947	1950	1955	Ikeja	1959	1960	1981	59BY	FES1	FES2	FES3	IDS1	IDS2	PR1960	PR1979	PR1986
		IV	1234001	4	4	4	4	4	4	4	4	4	4	4	4	4	4	4	4
		IV	1234251	4	4	4	4	4	4	4	4	4	4	4	4	4	4	4	4
		IV	1234501	4	4	4	4	4	4	4	4	4	4	4	4	4	4	4	4
		IV	1234751	4	4	4	4	4	4	4	4	4	4	4	4	4	4	4	4
		IV	1235001	4	4	4	4	4	4	4	4	4	4	4	4	4	4	4	4
		IV	1235251	4	4	4	4	4	4	4	4	4	4	4	4	4	4	4	4
		IV	1235501	4	4	4	4	4	4	4	4	4	4	4	4	4	4	4	4
		IV	1235751	4	4	4	4	4	4	4	4	4	4	4	4	4	4	4	4
		IV	1236001	4	4	4	4	4	4	4	4	4	4	4	4	4	4	4	4
		IV	1236251	4	4	4	4	4	4	4	4	4	4	4	4	4	4	4	4
			AVERAGE	4	4	4	4	4	4	4	4	4	4	4	4	4	4	4	4
		PDC1	Position	1947	1950	1955	Ikeja	1959	1960	1981	59BY	FES1	FES2	FES3	IDS1	IDS2	PR1960	PR1979	PR1986
		XII	232251	4	3	4	4	4	4	4	4	4	4	4	4	4	5	4	4
		XII	232501	4	3	4	4	4	4	4	4	4	4	4	4	4	5	4	4
		XII	232751	4	3	4	4	4	4	4	4	4	4	4	4	4	5	4	4
		XII	233001	4	3	4	4	4	4	4	4	4	4	4	4	4	5	4	4
		XII	233251	4	3	4	4	4	4	4	4	4	4	4	4	4	5	4	4
		XII	233501	4	3	4	4	4	4	4	4	4	4	4	4	4	5	4	4
		XII	233751	4	3	4	4	4	4	4	4	4	4	4	4	4	5	4	4
		XII	234001	4	3	4	4	4	4	4	4	4	4	4	4	4	5	4	4
		XII	234251	4	3	4	4	4	4	4	4	4	4	4	4	4	5	4	4
			AVERAGE	4	3	4	4	4	4	4	4	4	4	4	4	4	5	4	4
		PDC5	Position	1947	1950	1955	Ikeja	1959	1960	1981	59BY	FES1	FES2	FES3	IDS1	IDS2	PR1960	PR1979	PR1986
		XII	410501	4	4	4	4	4	4	4	4	4	4	4	4	4	5	4	4
		XII	410751	4	4	4	4	4	4	4	4	4	4	4	4	4	5	4	4
		XII	411001	4	4	4	4	4	4	4	4	4	4	4	4	4	5	4	4
		XII	411251	4	4	4	4	4	4	4	4	4	4	4	4	4	5	4	4
		XII	411501	4	4	4	4	4	4	4	4	4	4	4	4	4	5	4	4
		XII	411751	4	4	4	4	4	4	4	4	4	4	4	4	4	5	4	4
		XII	412001	4	4	4	4	4	4	4	4	4	4	4	4	4	5	4	4
		XII	412251	4	4	4	4	4	4	4	4	4	4	4	4	4	5	4	4
		XII	412501	4	4	4	4	4	4	4	4	4	4	4	4	4	5	4	4
			AVERAGE	4	4	4	4	4	4	4	4	4	4	4	4	4	5	4	4
		PDC6	Position	1947	1950	1955	Ikeja	1959	1960	1981	59BY	FES1	FES2	FES3	IDS1	IDS2	PR1960	PR1979	PR1986
		VII	651251	4	4	4	4	4	4	4	4	4	4	4	4	4	3	4	4
		VII	651501	4	4	4	4	4	4	4	4	4	4	4	4	4	3	4	4
		VII	651751	4	4	4	4	4	4	4	4	4	4	4	4	4	3	4	4
		VII	652001	4	4	4	4	4	4	4	4	4	4	4	4	4	3	4	4
		VII	652251	4	4	4	4	4	4	4	4	4	4	4	4	4	3	4	4
		VII	652501	4	4	4	4	4	4	4	4	4	4	4	4	4	3	4	4
		VII	652751	4	4	4	4	4	4	4	4	4	4	4	4	4	3	4	4
		VII	653001	4	4	4	4	4	4	4	4	4	4	4	4	4	3	4	4
			AVERAGE	4	4	4	4	4	4	4	4	4	4	4	4	4	3	4	4
		ADH1	Position	1947	1950	1955	Ikeja	1959	1960	1981	59BY	FES1	FES2	FES3	IDS1	IDS2	PR1960	PR1979	PR1986
		XV	159501	5	5	5	6	4	5	5	4	5	5	5	5	5	3	4	5
		XV	159751	5	5	5	6	4	5	5	4	5	5	5	5	5	3	4	5
		XV	160001	5	5	5	6	4	5	5	4	5	5	5	5	5	3	4	5
		XV	160251	5	5	5	6	4	5	5	4	5	5	5	5	5	3	4	5
		XV	160501	5	5	5	6	4	5	5	4	5	5	5	5	5	3	4	5
		XV	160751	5	5	5	6	4	5	5	4	5	5	5	5	5	3	4	5
			AVERAGE	5	5	5	6	4	5	5	4	5	5	5	5	5	3	4	5
		ADH2	Position	1947	1950	1955	Ikeja	1959	1960	1981	59BY	FES1	FES2	FES3	IDS1	IDS2	PR1960	PR1979	PR1986
		XIII	873251	5	5	4	4	4	4	4	4	4	4	4	5	5	5	4	4
		XIII	873501	5	5	4	4	4	4	4	4	4	4	4	5	5	5	4	4
		XIII	873751	5	5	4	4	4	4	4	4	4	4	4	5	5	5	4	4
		XIII	874001	5	5	4	4	4	4	4	4	4	4	4	5	5	5	4	4
		XIII	874251	5	5	4	4	4	4	4	4	4	4	4	5	5	5	4	4
		XIII	874501	5	5	4	4	4	4	4	4	4	4	4	5	5	5	4	4
			AVERAGE	5	5	4	4	4	4	4	4	4	4	4	5	5	5	4	4
		ADH3	Position	1947	1950	1955	Ikeja	1959	1960	1981	59BY	FES1	FES2	FES3	IDS1	IDS2	PR1960	PR1979	PR1986
		XIII	434751	5	5	4	5	5	4	4	4	4	4	4	5	5	4	4	4
		XIII	435001	5	5	4	5	5	4	4	4	4	4	4	5	5	4	4	4
		XIII	435251	5	5	4	5	5	4	4	4	4	4	4	5	5	4	4	4
		XIII	435501	5	5	4	5	5	4	4	4	4	4	4	5	5	4	4	4
		XIII	435751	5	5	4	5	5	4	4	4	4	4	4	5	5	4	4	4
		XIII	436001	5	5	4	5	5	4	4	4	4	4	4	5	5	4	4	4
			AVERAGE	5	5	4	5	5	4	4	4	4	4	4	5	5	4	4	4
		ADH4	Position	1947	1950	1955	Ikeja	1959	1960	1981	59BY	FES1	FES2	FES3	IDS1	IDS2	PR1960	PR1979	PR1986
		VII	15001	4	2	3	3	4	4	4	4	4	4	4	4	4	3	4	4
		VII	15251	4	2	3	3	4	4	4	4	4	4	4	4	4	3	4	4
		VII	15501	4	2	3	3	4	4	4	4	4	4	4	4	4	3	4	4
		VII	15751	4	2	3	3	4	4	4	4	4	4	4	4	4	3	4	4
		VII	16001	4	2	3	3	4	4	4	4	4	4	4	4	4	3	4	4
		VII	16251	4	2	3	3	4	4	4	4	4	4	4	4	4	3	4	4
		VII	16501	4	2	3	3	4	4	4	4	4	4	4	4	4	3	4	4
			AVERAGE	4	2	3	3	4	4	4	4	4	4	4	4	4	3	4	4
		ADH5	Position	1947	1950	1955	Ikeja	1959	1960	1981	59BY	FES1	FES2	FES3	IDS1	IDS2	PR1960	PR1979	PR1986
		II	533751	5	5	5	4	4	5	5	5	5	5	5	5	3	6	4	4
		II	534001	5	5	5	4	4	5	5	5	5	5	5	5	3	6	4	4
		II	534251	5	5	5	4	4	5	5	5	5	5	5	5	3	6	4	4
		II	534501	5	5	5	4	4	5	5	5	5	5	5	5	3	6	4	4
		II	534751	5	5	5	4	4	5	5	5	5	5	5	5	3	6	4	4
		II	535001	5	5	5	4	4	5	5	5	5	5	5	5	3	6	4	4
			AVERAGE	5	5	5	4	4	5	5	5	5	5	5	5	3	6	4	4
		ALD3	Position	1947	1950	1955	Ikeja	1959	1960	1981	59BY	FES1	FES2	FES3	IDS1	IDS2	PR1960	PR1979	PR1986
		XIII	599251	5	5	4	4	4	4	4	4	4	4	4	5	5	4	4	4
		XIII	599501	1	2	1	1	1	4	1	4	1	1	1	2	2	1	1	1
		XIII	599751	1	2	1	1	1	4	1	4	1	1	1	2	2	1	1	1
		XIII	600001	1	2	1	1	1	4	1	4	1	1	1	2	2	1	1	1
		XIII	600251	1	2	1	1	1	1	1	1	1	1	1	2	2	1	1	1
		XIII	600501	1	2	1	1	1	1	1	1	1	1	1	2	2	1	1	1
		XIII	600751	1	2	1	1	1	1	1	1	1	1	1	2	2	1	1	1
		XIII	601001	1	2	1	1	1	1	1	1	1	1	1	2	2	1	1	1
			AVERAGE	1.5	2.375	1.375	1.375	1.375	2.5	1.375	2.5	1.375	1.375	1.375	2.375	2.375	1.375	1.375	1.375
		ALD4	Position	1947	1950	1955	Ikeja	1959	1960	1981	59BY	FES1	FES2	FES3	IDS1	IDS2	PR1960	PR1979	PR1986
		XV	1039751	5	5	5	5	4	5	5	4	5	5	5	5	5	3	4	4
		XV	1040001	5	5	5	5	4	5	5	4	5	5	5	5	5	3	4	4
		XV	1040251	5	5	5	5	4	5	5	4	5	5	5	5	5	3	4	4
		XV	1040501	5	5	5	5	4	5	5	4	5	5	5	5	5	3	4	4
		XV	1040751	5	5	5	5	4	5	5	4	5	5	5	5	5	3	4	4
		XV	1041001	5	5	5	5	4	5	5	4	5	5	5	5	5	3	4	4
		XV	1041251	5	5	5	5	4	5	5	4	5	5	5	5	5	3	4	4
		XV	1041501	5	5	5	5	4	5	5	4	5	5	5	5	5	3	4	4
			AVERAGE	5	5	5	5	4	5	5	4	5	5	5	5	5	3	4	4
		ALD5	Position	1947	1950	1955	Ikeja	1959	1960	1981	59BY	FES1	FES2	FES3	IDS1	IDS2	PR1960	PR1979	PR1986
		V	304001	5	5	4	4	4	5	4	4	4	4	4	4	4	5	4	4
		V	304251	5	5	4	4	4	5	4	4	4	4	4	4	4	5	4	4
		V	304501	5	5	4	4	4	5	4	4	4	4	4	4	4	5	4	4
		V	304751	5	5	4	4	4	5	4	4	4	4	4	4	4	5	4	4
		V	305001	5	5	4	4	4	5	4	4	4	4	4	4	4	5	4	4
		V	305251	5	5	4	4	4	5	4	4	4	4	4	4	4	5	4	4
		V	305501	5	5	4	4	4	5	4	4	4	4	4	4	4	5	4	4
		V	305751	5	5	4	4	4	5	4	4	4	4	4	4	4	5	4	4
			AVERAGE	5	5	4	4	4	5	4	4	4	4	4	4	4	5	4	4
		ALD6	Position	1947	1950	1955	Ikeja	1959	1960	1981	59BY	FES1	FES2	FES3	IDS1	IDS2	PR1960	PR1979	PR1986
		XVI	432501	4	4	4	4	4	5	4	4	4	4	4	4	4	3	4	4
		XVI	432751	4	4	4	4	4	5	4	4	4	4	4	4	4	3	4	4
		XVI	433001	4	4	4	4	4	5	4	4	4	4	4	4	4	3	4	4
		XVI	433251	4	4	4	4	4	5	4	4	4	4	4	4	4	3	4	4
		XVI	433501	4	4	4	4	4	5	4	4	4	4	4	4	4	3	4	4
		XVI	433751	4	4	4	4	4	5	4	4	4	4	4	4	4	3	4	4
		XVI	434001	4	4	4	4	4	5	4	4	4	4	4	4	4	3	4	4
		XVI	434251	4	4	4	4	4	5	4	4	4	4	4	4	4	3	4	4
			AVERAGE	4	4	4	4	4	5	4	4	4	4	4	4	4	3	4	4
		ADH6	Position	1947	1950	1955	Ikeja	1959	1960	1981	59BY	FES1	FES2	FES3	IDS1	IDS2	PR1960	PR1979	PR1986
		XIII	911001	5	5	4	4	4	4	4	4	4	4	4	4	5	5	4	4
		XIII	911251	5	5	4	4	4	4	4	4	4	4	4	4	5	5	4	4
		XIII	911501	5	5	4	4	4	4	4	4	4	4	4	4	5	5	4	4
		XIII	911751	5	5	4	4	4	4	4	4	4	4	4	4	5	5	4	4
		XIII	912001	5	5	4	4	4	4	4	4	4	4	4	4	5	5	4	4
		XIII	912251	5	5	4	4	4	4	4	4	4	4	4	4	5	5	4	4
			AVERAGE	5	5	4	4	4	4	4	4	4	4	4	4	5	5	4	4
		SFA1	Position	1947	1950	1955	Ikeja	1959	1960	1981	59BY	FES1	FES2	FES3	IDS1	IDS2	PR1960	PR1979	PR1986
		IV	159501	4	4	4	4	4	4	4	4	4	4	4	4	4	5	4	4
		IV	159751	4	4	4	4	4	4	4	4	4	4	4	4	4	5	4	4
		IV	160001	4	4	4	4	4	4	4	4	4	4	4	4	4	5	4	4
		IV	160251	4	4	4	4	4	4	4	4	4	4	4	4	4	5	4	4
		IV	160501	4	4	4	4	4	4	4	4	4	4	4	4	4	5	4	4
		IV	160751	4	4	4	4	4	4	4	4	4	4	4	4	4	5	4	4
		IV	161001	4	4	4	4	4	4	4	4	4	4	4	4	4	5	4	4
			AVERAGE	4	4	4	4	4	4	4	4	4	4	4	4	4	5	4	4
		AAD3	Position	1947	1950	1955	Ikeja	1959	1960	1981	59BY	FES1	FES2	FES3	IDS1	IDS2	PR1960	PR1979	PR1986
		III	313751	7	6	4	3	4	3	4	4	4	4	4	3	4	4	4	4
		III	314001	7	6	4	3	4	3	4	4	4	4	4	3	4	4	4	4
		III	314251	7	6	4	3	4	3	4	4	4	4	4	3	4	4	4	4
		III	314501	7	6	4	3	4	3	4	4	4	4	4	3	4	4	4	4
		III	314751	7	6	4	3	4	3	4	4	4	4	4	4	4	4	4	4
		III	315001	5	5	4	3	4	3	4	4	4	4	4	4	4	5	4	4
			AVERAGE	6.66667	5.83333	4	3	4	3	4	4	4	4	4	3.33333	4	4.16667	4	4
		AAD4	Position	1947	1950	1955	Ikeja	1959	1960	1981	59BY	FES1	FES2	FES3	IDS1	IDS2	PR1960	PR1979	PR1986
		IV	17501	4	4	4	4	4	4	4	4	4	4	4	4	4	5	4	3
		IV	17751	4	4	4	4	4	4	4	4	4	4	4	4	4	5	4	3
		IV	18001	4	4	4	4	4	4	4	4	4	4	4	4	4	5	4	3
		IV	18251	4	4	4	4	4	4	4	4	4	4	4	4	4	5	4	3
		IV	18501	4	4	4	4	4	4	4	4	4	4	4	4	4	5	4	3
		IV	18751	4	4	4	4	4	4	4	4	4	4	4	4	4	5	4	3
			AVERAGE	4	4	4	4	4	4	4	4	4	4	4	4	4	5	4	3
		AAD6	NOT present
		AAD10	Position	1947	1950	1955	Ikeja	1959	1960	1981	59BY	FES1	FES2	FES3	IDS1	IDS2	PR1960	PR1979	PR1986
		X	727251	4	5	4	5	3	4	4	4	4	4	4	4	4	6	4	4
		X	727501	4	5	4	5	3	4	4	4	4	4	4	4	4	6	4	4
		X	727751	4	5	4	5	3	4	4	4	4	4	4	4	4	6	4	4
		X	728001	4	5	4	5	3	4	4	4	4	4	4	4	4	6	4	4
		X	728251	4	5	4	5	3	4	4	4	4	4	4	4	4	6	4	4
		X	728501	4	5	4	5	3	4	4	4	4	4	4	4	4	6	4	4
			AVERAGE	4	5	4	5	3	4	4	4	4	4	4	4	4	6	4	4
		AAD14	Position	1947	1950	1955	Ikeja	1959	1960	1981	59BY	FES1	FES2	FES3	IDS1	IDS2	PR1960	PR1979	PR1986
		XIV	16001	5	4	3	3	4	4	4	3	4	4	4	5	4	2	4	3
		XIV	16251	5	4	3	3	4	4	4	3	4	4	4	5	4	2	4	3
		XIV	16501	5	4	3	3	4	4	4	3	4	4	4	5	4	2	4	3
		XIV	16751	5	4	3	3	4	4	4	3	4	4	4	5	4	2	4	3
		XIV	17001	5	4	3	3	4	4	4	3	4	4	4	5	4	3	4	3
		XIV	17251	5	4	3	3	4	4	4	3	4	4	4	5	4	3	4	3
			AVERAGE	5	4	3	3	4	4	4	3	4	4	4	5	4	2.33333	4	3
		AAD15	Position	1947	1950	1955	Ikeja	1959	1960	1981	59BY	FES1	FES2	FES3	IDS1	IDS2	PR1960	PR1979	PR1986
		XV	16001	3	5	5	4	6	3	5	6	5	5	5	7	6	3	4	3
		XV	16251	3	5	5	4	6	3	5	6	5	5	5	7	6	3	4	3
		XV	16501	3	5	5	4	6	3	5	6	5	5	5	7	6	3	4	3
		XV	16751	3	5	5	4	6	3	5	6	5	5	5	7	6	3	4	3
		XV	17001	3	5	5	4	6	3	5	6	5	5	5	7	6	3	4	3
		XV	17251	3	5	5	4	6	3	5	6	5	5	5	7	6	3	4	3
			AVERAGE	3	5	5	4	6	3	5	6	5	5	5	7	6	3	4	3
		AAD16	Position	1947	1950	1955	Ikeja	1959	1960	1981	59BY	FES1	FES2	FES3	IDS1	IDS2	PR1960	PR1979	PR1986
		VI	9501	3	0	1	1	2	2	2	1	2	2	2	2	2	1	1	0
		VI	9751	3	0	1	1	2	2	2	1	2	2	2	2	2	1	1	0
		VI	10001	3	0	1	1	2	2	2	1	2	2	2	2	2	1	1	0
		VI	10251	3	0	1	1	2	2	2	1	2	2	2	2	2	1	1	0
		VI	10501	3	0	1	1	2	2	2	1	2	2	2	2	2	1	1	0
		VI	10751	3	0	1	1	2	2	2	1	2	2	2	2	2	1	1	0
			AVERAGE	3	0	1	1	2	2	2	1	2	2	2	2	2	1	1	0
		ADH7	Position	1947	1950	1955	Ikeja	1959	1960	1981	59BY	FES1	FES2	FES3	IDS1	IDS2	PR1960	PR1979	PR1986
		III	309001	7	6	4	3	4	3	4	4	4	4	4	3	4	4	4	4
		III	309251	7	6	4	3	4	3	4	4	4	4	4	3	4	4	4	4
		III	309501	7	6	4	3	4	3	4	4	4	4	4	3	4	4	4	4
		III	309751	7	6	4	3	4	3	4	4	4	4	4	3	4	4	4	4
		III	310001	7	6	4	3	4	3	4	4	4	4	4	3	4	4	4	4
		III	310251	7	6	4	3	4	3	4	4	4	4	4	3	4	4	4	4
			AVERAGE	7	6	4	3	4	3	4	4	4	4	4	3	4	4	4	4
		YPL088W	Position	1947	1950	1955	Ikeja	1959	1960	1981	59BY	FES1	FES2	FES3	IDS1	IDS2	PR1960	PR1979	PR1986
		XVI	381751	4	4	4	4	4	5	4	4	4	4	4	4	4	3	4	4
		XVI	382001	4	4	4	4	4	5	4	4	4	4	4	4	4	3	4	4
		XVI	382251	4	4	4	4	4	5	4	4	4	4	4	4	4	3	4	4
		XVI	382501	4	4	4	4	4	5	4	4	4	4	4	4	4	3	4	4
		XVI	382751	4	4	4	4	4	5	4	4	4	4	4	4	4	3	4	4
		XVI	383001	4	4	4	4	4	5	4	4	4	4	4	4	4	3	4	4
			AVERAGE	4	4	4	4	4	5	4	4	4	4	4	4	4	3	4	4
		THI3	Position	1947	1950	1955	Ikeja	1959	1960	1981	59BY	FES1	FES2	FES3	IDS1	IDS2	PR1960	PR1979	PR1986
		IV	310501	4	4	4	4	4	4	4	4	4	4	4	4	4	5	4	4
		IV	310751	4	4	4	4	4	4	4	4	4	4	4	4	4	5	4	4
		IV	311001	4	4	4	4	4	4	4	4	4	4	4	4	4	5	4	4
		IV	311251	4	4	4	4	4	4	4	4	4	4	4	4	4	5	4	4
		IV	311501	4	4	4	4	4	4	4	4	4	4	4	4	4	5	4	4
		IV	311751	4	4	4	4	4	4	4	4	4	4	4	4	4	5	4	4
		IV	312001	4	4	4	4	4	4	4	4	4	4	4	4	4	5	4	4
		IV	312251	4	4	4	4	4	4	4	4	4	4	4	4	4	5	4	4
		IV	312501	4	4	4	4	4	4	4	4	4	4	4	4	4	5	4	4
			AVERAGE	4	4	4	4	4	4	4	4	4	4	4	4	4	5	4	4
