# Supplementary material for: The origins of the Guinness stout yeast
Source: Commun Biol. 2024 Jan 12;7:68. doi: 10.1038/s42003-023-05587-3 (PMC10786833; doi:10.1038/s42003-023-05587-3)
Supplement: Supplementary file 6 — Supplementary Data 3 [file 42003_2023_5587_MOESM6_ESM.xlsx]

## Sheet: ILV
		Chromosome XIII
	ILV 2	484173 ref A → G: Val → Val	484290 ref C → G: Pro → Pro	484410 ref C → G: Thr → Thr	484580 ref G → C: Gly → Ala	484842 ref T → C: Val → Val	485130 ref G → A: Leu → Leu	485619 ref T → C: Asn → Asn	485712 ref G → A: Leu → Leu	485820 ref G → A: Glu → Glu	485832 ref T → C: Val → Val	486056 ref G → A: Gly → Asp	CNV
	1947	1/0	1/1	1/0		1/0	1/1	1/0	1/1	1/0	1/0	1/0	5
	1950	1/0	1/1	1/0		1/0	1/1	1/0	1/1	1/0	1/0	1/0	5
	1955	1/0	1/1	1/0		1/0	1/1	1/0	1/1	1/0	1/0	1/0	4
	Ikeja	1/0	1/1	1/0		1/0	1/1	1/0	1/1	1/0	1/0	1/0	4
	1959	1/0	1/1	1/0		1/0	1/1	1/0	1/1	1/0	1/0	1/0	5
	1960		1/1	1/0		1/0	1/1	1/0	1/1	1/0	1/0	1/0	4
	1981	1/0	1/1	1/0		1/0	1/1	1/0	1/1	1/0	1/0	1/0	4
	59BY	1/0	1/1	1/0		1/0	1/1	1/0	1/1	1/0	1/0	1/0	4
	FES1	1/0	1/1	1/0		1/0	1/1	1/0	1/1	1/0	1/0	1/0	4
	FES2	1/0	1/1	1/0		1/0	1/1	1/0	1/1	1/0	1/0	1/0	4
	FES3	1/0	1/1	1/0		1/0	1/1	1/0	1/1	1/0	1/0	1/0	4
	IDS1	1/0	1/1	1/0		1/0	1/1	1/0	1/1	1/0	1/0	1/0	5
	IDS2	1/0	1/1	1/0		1/0	1/1	1/0	1/1	1/0	1/0	1/0	5
	PR1960	1/0	1/1	1/0		1/0	1/1	1/0	1/1	1/0	1/0	1/0	4
	PR1979	1/0	1/1	1/0	1/0	1/0	1/1	1/0	1/1	1/0	1/0	1/0	4
	PR1986	1/0	1/1	1/0	1/0	1/0	1/1	1/0	1/1	1/0	1/0	1/0	4
	ILV 6	105047 ref G → A: Leu → Leu	105080 ref T→ C: Ile → Asp	105155 ref C→ T: Val → Ile	105244 ref G → A: Ile → Ile	105477 ref G → A: Cys → Cys	Copy Number
	1947	1/0	1/0	1/1	1/0	1/0	5
	1950	1/0	1/0	1/1	1/0	1/0	4
	1955	1/0	1/0	1/1	1/0	1/0	4
	Ikeja	1/0	1/0	1/1	1/0	1/0	3
	1959	1/0	1/0	1/1	1/0	1/0	4
	1960	1/0	1/0	1/1	1/0	1/0	3
	1981	1/0	1/0	1/1	1/0	1/0	4
	59BY	1/0	1/0	1/1	1/0	1/0	4
	FES1	1/0	1/0	1/1	1/0	1/0	4
	FES2	1/0	1/0	1/1	1/0	1/0	4
	FES3	1/0	1/0	1/1	1/0	1/0	4
	IDS1	1/0	1/0	1/1	1/0	1/0	4
	IDS2	1/0	1/0	1/1	1/0	1/0	4
	PR1960	1/0	1/0	1/1	1/0	1/0	4
	PR1979	1/0	1/0	1/1	1/0	1/0	4
	PR1986	1/0	1/0	1/1	1/0	1/0	4
	1/0	Heterozygous
	1/1	Homozygous
