# Supplementary material for: The origins of the Guinness stout yeast
Source: Commun Biol. 2024 Jan 12;7:68. doi: 10.1038/s42003-023-05587-3 (PMC10786833; doi:10.1038/s42003-023-05587-3)
Supplement: Supplementary file 7 — Supplementary Data 4 [file 42003_2023_5587_MOESM7_ESM.xlsx]

## Sheet:  FLO genes
										Chromosome V
		FLO8	359816 C → T Ser→Asn	360104 T → C Asn→Ser	360388 G → T Leu→Leu	360681 T → C Thr→Ala	360892 A → G Asn→Asn	360941 G → A Ala→ Val	361066 C → A Lys→Asn	361084 A → G Cys→Cys	361091 T → C Asn →Ser	361188 C → T Ala→Thr	361273 G → A Alu→Asn	361659 A → G Ser→Pro	361668 T → C Ile→Val	361837 C → GTGGTG…. Insertion	361843 C → T Glu → Glu	361852 C → T Glu → Glu	361858- 361864 CTGCTGT → C disruption in frame detetion	361915 A → G Ser → Ser	361939 G → T Ser → Arg
		1947								1/0
		1950								1/0
		1955	1/0	1/0	1/0	1/0			1/0	1/0	1/0	1/0	1/0	1/0	1/0		1/0	1/0	1/0	1/0
		Ikeja	1/0	1/0	1/0	1/0			1/0	1/0	1/0	1/0	1/0	1/0	1/0		1/0	1/0	1/0	1/0
		1959	1/0	1/0	1/0	1/0			1/0	1/0	1/0	1/0	1/0	1/0	1/0		1/0	1/0	1/0	1/0	1/0
		1960						1/0		1/0						1/0
		1981	1/0	1/0	1/0	1/0			1/0	1/0	1/0	1/0	1/0	1/0	1/0		1/0	1/0	1/0	1/0
		59BY	1/0	1/0	1/0	1/0			1/0	1/0	1/0	1/0	1/0	1/0	1/0		1/0	1/0	1/0	1/0	1/0
		FES1	1/0	1/0	1/0	1/0			1/0		1/0	1/0	1/0	1/0	1/0		1/0	1/0	1/0	1/0
		FES2	1/0	1/0	1/0	1/0			1/0	1/0	1/0	1/0	1/0	1/0	1/0		1/0	1/0	1/0	1/0
		FES3	1/0	1/0	1/0	1/0			1/0	1/0	1/0	1/0	1/0	1/0	1/0		1/0	1/0	1/0	1/0
		IDS1	1/0	1/0	1/0	1/0			1/0	1/0	1/0	1/0	1/0	1/0	1/0		1/0	1/0	1/0	1/0
		IDS2	1/0	1/0	1/0	1/0			1/0	1/0	1/0	1/0	1/0	1/0	1/0		1/0	1/0	1/0	1/0
		PR1960	1/0	1/0	1/0	1/0	1/0		1/0	1/0	1/0	1/0	1/0	1/0	1/0		1/0	1/0	1/0	1/0
		PR1979	1/0	1/0	1/0	1/0			1/0	1/0	1/0	1/0	1/0	1/0	1/0		1/0	1/0	1/0	1/0
		PR1986	1/0	1/0	1/0	1/0			1/0	1/0	1/0	1/0	1/0	1/0	1/0		1/0	1/0	1/0	1/0
		FLO9	10189 T → C Val→Val	10219 G → A Val→Val	10294 T → A Ser→Ser	10302 C → T Val→Ile	10303 C → T Met→Ile	10339 C → T Met→Ile	10348 T → C Leu→Leu	10350 G → A Leu→Leu	10352 C → T Gly→Glu	10358 G → C Thr→Ser	10361 A → G Ile→Thr	10368 T → C Ser→Gly	10453 G → A His→His	10470 G → T Leu→Ile	10484 G → A Ala→Val	10490-10517 TTTGTCTCAGCAGCCCCAGATTGGTAG → T Inframe disruption	10543 A → T Thr→Thr	10531 C → T Gly→Gly	10543 A → T Thr→Thr	10562 C → T Ser→Asn	10587 G → A/C misense /Gln →Glu	10606 C → G Arg→Ser	10615 A → G Pro→Pro	10617 G → A Pro→Ser	10621 G→ A Val→Val	10624 C → T Ser→Ser	10630 A → G Val→Val	10641 C → T Val→Met	10677 T → C Thr→Ala	10736 T → C Lys→Arg	10739 A → G Cys→Cys	10768 T → C Thr→Thr	10787 C → T Gly→Asp	10813 C → T Val→Val	10845 T → C Ile →Val	10934-10955 GTCTCCGTA…....... → G inframe deletion	11020 G → A Ala →Ala	11023 C → T Thr →Thr	11031 A → G Ser →Pro	11035 C → A Ala →Ala	11040 A → G Cys →Cys	11068 T → C Glu →Glu	11124 C → A Ala →Ser	11129 G → A Pro →Leu	11137 A → AGAAGCA ins	11152 G → A Ser →Ser	11154 T → C Ser →Gly
		1947	1/0	1/0	1/0	1/0	1/0			1/0	1/0			1/0	1/0	1/0	1/0	1/0	1/0	1/0	1/0	1/0	1/0	1/0	1/0	1/0	1/0	1/0	1/0	1/0	1/0	1/0	1/0	1/0	1/0	1/0	1/0	1/0
		1950	1/0	1/0	1/0	1/0	1/0			1/0	1/0			1/0	1/0	1/0	1/0	1/0	1/0	1/0	1/0	1/0	1/0	1/0	1/0	1/0	1/0	1/0	1/0	1/0	1/0	1/0	1/0	1/0	1/0	1/0	1/0	1/0
		1955	1/0	1/0	1/0	1/0	1/0			1/0	1/0			1/0	1/0	1/0	1/0	1/0	1/0	1/0	1/0	1/0	1/0	1/0	1/0	1/0	1/0	1/0	1/0	1/0	1/0	1/0	1/0	1/0	1/0	1/0	1/0	1/0	1/0	1/0		1/0	1/0	1/0	1/0	1/0		1/0	1/0
		1956	1/0	1/0	1/0	1/0	1/0			1/0	1/0			1/0	1/0	1/0	1/0	1/0	1/0	1/0	1/0	1/0	1/0	1/0	1/0	1/0	1/0	1/0	1/0	1/0	1/0	1/0	1/0	1/0	1/0	1/0	1/0	1/0				1/0						1/0	1/0
		1959		1/0	1/0	1/0	1/0			1/0	1/0			1/0	1/0	1/0	1/0	1/0	1/0	1/0	1/0	1/0	1/0	1/0	1/0	1/0	1/0	1/0	1/0	1/0	1/0	1/0	1/0	1/0	1/0	1/0	1/0	1/0				1/0
		1960		1/0	1/0	1/0	1/0	1/0	1/0	1/0	1/0	1/0	1/0	1/0	1/0	1/0	1/0	1/0	1/0	1/0	1/0		1/0	1/0	1/0	1/0	1/0	1/0	1/0	1/0	1/0	1/0	1/0	1/0	1/0	1/0	1/0	1/0				1/0						1/0	1/0
		1981	1/0	1/0	1/0	1/0	1/0			1/0	1/0			1/0	1/0	1/0	1/0	1/0	1/0	1/0	1/0	1/0	1/0	1/0	1/0	1/0	1/0	1/0	1/0	1/0	1/0	1/0	1/0	1/0	1/0	1/0	1/0	1/0
		59BY		1/0	1/0	1/0	1/0			1/0	1/0			1/0	1/0	1/0	1/0	1/0	1/0	1/0	1/0			1/0	1/0	1/0	1/0	1/0	1/0	1/0	1/0	1/0	1/0	1/0	1/0	1/0	1/0	1/0				1/0						1/0	1/0
		FES1	1/0	1/0	1/0	1/0	1/0			1/0	1/0			1/0	1/0	1/0	1/0	1/0	1/0	1/0	1/0	1/0	1/0	1/0	1/0	1/0	1/0	1/0	1/0	1/0	1/0	1/0	1/0	1/0	1/0	1/0	1/0	1/0				1/0						1/0	1/0
		FES2	1/0	1/0	1/0	1/0	1/0			1/0	1/0			1/0	1/0	1/0	1/0	1/0	1/0	1/0	1/0	1/0	1/0	1/0	1/0	1/0	1/0	1/0	1/0	1/0	1/0	1/0	1/0	1/0	1/0	1/0	1/0	1/0				1/0					1/0	1/0	1/0
		FES3	1/0	1/0	1/0	1/0	1/0			1/0	1/0			1/0	1/0	1/0	1/0	1/0	1/0	1/0	1/0	1/0	1/0	1/0	1/0	1/0	1/0	1/0	1/0	1/0	1/0	1/0	1/0	1/0	1/0	1/0	1/0	1/0
		IDS1	1/0	1/0	1/0	1/0	1/0			1/0	1/0			1/0	1/0	1/0	1/0	1/0	1/0	1/0	1/0	1/0	1/0	1/0	1/0	1/0	1/0	1/0	1/0	1/0	1/0	1/0	1/0	1/0	1/0	1/0	1/0	1/0	1/0	1/0		1/0	1/0	1/0	1/0	1/0		1/0	1/0
		IDS2	1/0	1/0	1/0	1/0	1/0			1/0	1/0			1/0	1/0	1/0	1/0	1/0	1/0	1/0	1/0	1/0	1/0	1/0	1/0	1/0	1/0	1/0	1/0	1/0	1/0	1/0	1/0	1/0	1/0	1/0	1/0	1/0	1/0	1/0		1/0	1/0	1/0	1/0
		PR1960	1/0	1/0	1/0	1/0	1/0			1/0	1/0			1/0	1/0	1/0	1/0	1/0	1/0	1/0		1/0	1/0	1/0	1/0	1/0	1/0	1/0	1/0						1/0	1/0	1/0	1/0			1/0	1/0						1/0	1/0
		PR1979		1/0	1/0	1/0	1/0			1/0	1/0			1/0	1/0	1/0	1/0	1/0	1/0	1/0	1/0		1/0	1/0	1/0	1/0	1/0	1/0	1/0	1/0	1/0	1/0	1/0	1/0	1/0	1/0	1/0	1/0	1/0	1/0		1/0	1/0	1/0	1/0			1/0	1/0
		PR1986		1/0	1/0	1/0	1/0	1/0	1/0	1/0	1/0	1/0	1/0	1/0	1/0	1/0	1/0	1/0	1/0	1/0	1/0		1/0	1/0	1/0	1/0	1/0	1/0	1/0	1/0	1/0	1/0	1/0	1/0	1/0	1/0	1/0	1/0	1/0	1/0		1/0	1/0	1/0	1/0			1/0	1/0
		FLO11	402333 A → G Tyr→ His	402360 T → TCC Frame shift insertion	402379 G→ A Cys→Cys	402388 A → G Tyr→Tyr	402398 A → T Leu→Gln	402399 G→ A Leu→Leu	402524 T → C Glu→Gly	402533 A → G Val→Ala	402560 A → C Leu→Stop	402562 A → T Val→Val	402566 G → A Thr→Ile	402588 G → C His→Asp	402609 G→ A Leu→Leu	402618 G→ A Leu→phe
		1947	1/0	1/0	1/0	1/0	1/0	1/0	1/0	1/0		1/0	1/0	1/0	1/0	1/0
		1950	1/0	1/0	1/0	1/0	1/0	1/0	1/0	1/0		1/0	1/0	1/0	1/0	1/0
		1955	1/0	1/0	1/0	1/0	1/0	1/0	1/0	1/0		1/0	1/0	1/0	1/0	1/0
		Ikeja		1/0
		1959	1/0	1/0	1/0	1/0	1/0	1/0	1/0	1/0		1/0	1/0
		1960	1/0	1/0	1/0	1/0	1/0	1/0	1/0	1/0		1/0	1/0	1/0	1/0	1/0
		1981	1/0	1/0	1/0	1/0	1/0	1/0	1/0	1/0	1/0	1/0	1/0	1/0	1/0	1/0
		59BY	1/0		1/0	1/0	1/0	1/0	1/0	1/0		1/0	1/0	1/0
		FES1	1/0	1/0	1/0	1/0	1/0	1/0	1/0	1/0	1/0	1/0	1/0
		FES2	1/0	1/0	1/0	1/0	1/0	1/0	1/0	1/0	1/0	1/0	1/0	1/0	1/0	1/0
		FES3	1/0	1/0	1/0	1/0	1/0	1/0	1/0	1/0	1/0	1/0	1/0	1/0
		IDS1	1/0	1/0	1/0	1/0	1/0	1/0	1/0	1/0	1/0	1/0
		IDS2	1/0	1/0	1/0	1/0	1/0	1/0	1/0	1/0	1/0	1/0	1/0	1/0
		PR1960	1/0		1/0	1/0	1/0	1/0	1/0	1/0		1/0	1/0	1/0
		PR1979	1/0	1/0	1/0	1/0	1/0	1/0	1/0	1/0	1/0	1/0	1/0	1/0	1/0	1/0
		PR1986	1/0	1/0	1/0	1/0	1/0	1/0	1/0	1/0		1/0	1/0	1/0
		1/0	Heterozygous
		1/1	Homozygous
[truncated: 49 more columns]
