# Supplementary material for: The origins of the Guinness stout yeast
Source: Commun Biol. 2024 Jan 12;7:68. doi: 10.1038/s42003-023-05587-3 (PMC10786833; doi:10.1038/s42003-023-05587-3)
Supplement: Supplementary file 8 — Supplementary Data 5 [file 42003_2023_5587_MOESM8_ESM.xlsx]

## Sheet: Supplementary Fig 1
	Yeast	Fragment 1 (Bp)	Fragment 2 (Bp)	Fragment 3 (Bp)	Fragment 4 (Bp)	Fragment 5 (Bp)	Fragment 6 (Bp)	Fragment 7 (Bp)	Fragment 8 (Bp)	Fragment 9 (Bp)	Fragment 10 (Bp)
	FES	45	110	281	583	1128	1611	1825	0	0	0
	FES	46	112	274	583	1171	1700	1942	2479	0	0
	FES	46	112	583	1174	1739	2486	0	0	0	0
	IDS	43	578	1121	1618	1848	0	0	0	0	0
	IDS	44	580	1130	1602	1852	0	0	0	0	0
	IDS	44	578	1169	1727	1946	0	0	0	0	0
	1955	43	108	581	1093	1582	1826	0	0	0	0
	1955	43	109	582	1079	1577	1834	0	0	0	0
	1955	43	109	272	584	1088	0	0	0	0	0
	59 BY	43	109	584	1089	1575	1818	0	0	0	0
	59 BY	43	109	272	585	1095	1596	1809	0	0	0
	59 BY	43	108	582	1077	1579	1810	0	0	0	0
	1947	43	109	281	583	1116	0	0	0	0	0
	1947	43	109	279	580	1109	0	0	0	0	0
	1947	43	110	280	581	1100	0	0	0	0	0
	PR1986	39	105	281	590	1106	0	0	0	0	0
	PR1986	39	105	281	591	1108	0	0	0	0	0
	PR1986	40	106	282	592	1111	0	0	0	0	0
	1950	40	107	282	593	1092	0	0	0	0	0
	1950	40	107	281	588	1077	0	0	0	0	0
	1950	40	106	281	588	1072	0	0	0	0	0
	1959	40	104	266	577	1022	0	0	0	0	0
	1959	39	106	271	595	1112	1892	0	0	0	0
	1959	39	105	270	590	1103	1871	0	0	0	0
	PR1979	39	106	590	1109	1880	0	0	0	0	0
	PR1979	39	107	285	596	1132	1900	0	0	0	0
	PR1979	40	106	281	591	1139	1615	1885	2005	0	0
	Ikeja	40	105	269	586	1091	1803	0	0	0	0
	Ikeja	40	104	265	580	1070	0	0	0	0	0
	Ikeja	40	105	585	1093	1810	0	0	0	0	0
	1963	40	106	269	280	585	0	0	0	0	0
	1963	40	106	270	280	585	0	0	0	0	0
	1963	41	106	270	281	584	0	0	0	0	0
	1981	41	105	581	1026	1799	0	0	0	0	0
	1981	41	105	267	577	1024	0	0	0	0	0
	1981	41	105	578	1026	1814	0	0	0	0	0
	PR1963	45	112	281	587	1253	1793	2076	2641	2938	7727
	PR1963	45	583	1258	7157	8135	0	0	0	0	0
	PR1963	45	111	281	587	7812	0	0	0	0	0

## Sheet: Figure 4a
		Time (hr-1)
	Yeast	0	1	17	21	22	23	41	43.5	46.5	65	66	67
	IDS 1	224.918	224.88	222.63	222.135	221.97	221.86	221.39	221.38	221.3	221.3	221.3	221.3	Weight (g-1)
		223.03	222.95	220.93	220.337	220.151	220.029	219.6	219.6	219.6	219.6	219.6	219.6
		220.18	220.1	218.06	217.471	217.31	217.23	216.86	216.81	216.8	216.8	216.8	216.8
		Time (hr-1)
	Yeast	0	16	17	19	21	22	23	41	44	45	46	63	65	66	67
	IDS 2	217.04	216.25	216.17	216.1	215.93	215.9	215.83	214.9	214.79	214.72	214.69	214.15	213.36	213.26	213.17	Weight (g-1)
		215.41	214.61	214.55	214.49	214.37	214.34	214.28	213.26	213.12	213.08	213.01	212.35	212.35	212.32	212.32
		216.26	215.02	214.97	214.87	214.72	214.69	214.6	213.51	213.38	213.32	213.31	212.76	212.76	212.74	212.71
		Time (hr-1)
	Yeast	0	16.5	17.5	19	20	22.5	23.5	40.5	41.5	42.5	44.5	45.5	46.5	65	66	67
	FES1	221.89	219.24	219.03	218.85	218.57	218.34	218.13	217.59	217.51	217.5	217.5	217.5	217.49	217.45	217.45	217.45	Weight (g-1)
		219.62	216.97	216.78	216.58	216.34	216.14	215.96	215.25	215.11	215.11	215.11	215.11	215.1	215.1	215.1	215.1
		217.18	214.84	214.68	214.45	214.21	214.03	213.83	213.11	213.05	213.02	213.02	213.02	213	213	213	213
		Time (hr-1)
	Yeast	0	1	17	21	22	23	41	43.5	46.5	65	66	67
	FES2	223.692	223.66	222.52	221.875	221.7	221.57	220.33	220.33	220.31	217.5	217.5	217.5	Weight (g-1)
		225.52	225.49	223.75	223.091	222.9	222.76	222.05	222.05	222.05	215.11	215.11	215.11
		227.09	227.07	225.32	224.682	224.48	224.34	223.59	223.59	223.56	213.02	213.02	213.02
		Time (hr-1)
	Yeast	0	1	17	21	22	23	41	43.5	46.5	65	66
	FES2	228.733	228.63	225.51	225.42	225.39	225.38	225.22	225.22	225.222	225.2	225.2	Weight (g-1)
		228.899	228.81	225.5	225.452	225.44	225.44	225.28	225.28	225.28	225.28	225.28
		225.438	225.3	222.2	222.154	222.139	222.12	221.98	221.98	221.96	221.96	221.96
		Time (hr-1)
	Yeast	0	1	2	4	6	18	19	20	21	24	25	43	44	45	67	68	69	71
	1947	216.37	216.31	216.29	216.25	216.2	215.86	215.83	215.81	215.8	215.79	215.78	215.76	215.76	215.45	214.99	214.99	214.99	214.99	Weight (g-1)
		216.76	216.72	216.68	216.66	216.6	216.13	216.1	215.99	215.97	215.94	215.93	215.93	215.93	215.47	214.97	214.97	214.97	214.97
		216.86	216.8	216.76	216.74	216.7	216.17	216.14	216.12	216.1	215.98	215.98	215.98	215.98	215.36	214.78	214.78	214.78	214.78
		Time (hr-1)
	Yeast	0	17	18	19	21	22	24	25	42	44	45	46	47	48	49	66	67	68	69	70	71	72	73
	1950	223.98	222.36	222.25	222.17	221.91	221.86	221.78	221.66	220.76	220.69	220.67	220.64	220.64	220.56	220.56	219.97	219.94	219.89	219.87	219.84	219.79	219.77	219.72	Weight (g-1)
		218.95	217.4	217.3	217.22	216.97	216.9	216.83	216.73	215.52	215.43	215.38	215.34	215.3	215.23	215.23	214.64	214.61	214.58	214.55	214.53	214.52	214.49	214.47
		221.73	220.11	220.02	219.95	219.91	219.59	219.43	219.29	218.24	218.15	218.12	218.07	218.03	217.94	217.92	217.2	217.18	217.15	217.12	217.1	217.09	217.05	217.05
		Time (hr-1)
	Yeast	0	1	2	3	4	5	20	21	22	23	24	26	27	28	29	43	44	45	46	47	48	49	50	51	67	69	70	72
	1955	215.61	215.592	215.61	215.556	215.52	215.411	212.764	212.71	212.592	212.538	212.511	212.43	212.403	212.394	212.366	212.258	212.24	212.267	212.267	212.249	212.231	212.231	212.213	212.186	212.15	212.113	212.104	212.159	Weight (g-1)
		213.72	213.683	213.683	213.627	213.599	213.46	210.863	210.826	210.724	210.686	210.677	210.566	210.603	210.584	210.547	210.464	210.445	210.455	210.454	210.436	210.445	210.501	210.417	210.399	210.38	210.362	210.325	210.39
		213.6	213.591	213.582	213.536	213.5	213.39	210.756	210.702	210.629	210.574	210.547	210.474	210.465	210.483	210.437	210.337	210.319	210.319	210.319	210.319	210.31	210.392	210.301	210.282	210.255	210.228	210.2	210.255
		Time (hr-1)
	Yeast	0	1	18	20	22	23	24	25	26	42	43	44	45	66	67	68	69	70	71
	1959 Brewing Yeast	223.55	223.545	222.135	222.042	221.954	221.907	221.852	221.791	221.754	221.493	221.493	221.484	221.475	221.326	221.321	221.317	221.317	221.317	221.303	Weight (g-1)
		224.34	224.339	222.92	222.81	222.68	222.536	222.476	222.408	222.369	222.053	222.051	222.044	222.037	221.937	221.932	221.928	221.928	221.925	221.918
		225.18	225.18	223.664	223.493	223.302	223.214	223.149	223.075	223.034	222.663	222.658	222.653	222.649	222.598	222.593	222.589	222.589	222.584	222.584
		Time (hr-1)
	Yeast	0	2	17	21	23	23.5	40.5	46	65	69	70.5	71.5
	1959	232.73	232.72	231.1	230.42	230.18	230.06	228	227.63	227.29	227.25	227.25	227.24	Weight (g-1)
		224.8	224.8	224.72	224.33	224.02	223.83	221.8	221.28	219.79	219.7	219.69	219.67
		224.35	224.35	224.3	224.06	223.84	223.63	221.25	220.96	220.38	220.16	220.07	219.98
		Time (hr-1)
	Yeast	0	18	19	20	22	24	25	43	46	48	66	67	68	70	72
	Ikeja	221.83	218.5	218.37	218.21	218	217.89	217.89	217.67	217.65	217.63	217.5	217.5	217.5	217.48	217.47	Weight (g-1)
		223.96	220.78	220.66	220.44	220.13	219.96	219.95	219.74	219.71	219.69	219.58	219.58	219.58	219.58	219.56
		218.49	214.93	214.84	214.74	214.65	214.58	214.58	214.4	214.38	214.38	214.27	214.27	214.27	214.24	214.34
		Time (hr-1)
	Yeast	0	16	17	19	21	22	23	44	45	46	63	65	66	67	68	70	72
	1960	213.92	212.6	212.51	212.42	212.37	212.31	212.2	212.04	211.43	211.38	211.35	211.29	211.23	210.81	217.89	217.89	217.88	Weight (g-1)
		215.58	214.24	214.11	214.06	214.02	213.96	213.86	213.71	213.03	213.01	212.99	212.95	212.83	212.45	216.59	216.59	216.59
		214.75	213.47	213.32	213.28	213.23	213.15	213.05	212.9	212.19	212.16	212.12	212.09	211.96	211.53	209.87	209.87	209.87
		Time (hr-1)
	Yeast	0	1	17	18	19	22	23	24	41	42	43	45	46	47	48	65	66	70	71	72
	1981	217.36	217.34	214.75	214.62	214.61	214.16	214.05	213.96	213.02	213.01	213	212.98	212.97	212.96	212.95	212.85	212.85	212.82	212.82	212.8	Weight (g-1)
		215.89	215.87	213.29	213.12	212.99	212.61	212.5	212.38	211.77	211.77	211.77	211.76	211.75	211.74	211.72	211.62	211.62	211.6	211.59	211.59
		215.39	215.35	212.94	212.74	212.63	212.35	212.26	212.2	211.25	211.25	211.23	211.21	211.2	211.19	211.18	211.06	211.05	211.03	211.02	211.02
		Time (hr-1)
	Yeast	0	1	17	19	21	41	43	46	63	64	66	67
	Park Royal 1960	221.36	221.311	218.394	218.429	218.527	217.272	216.633	216.591	216.835	216.835	216.835	216.835	Weight (g-1)
		220.78	220.751	218.881	218.379	218.086	217.145	217.705	217.656	216.638	216.638	216.638	216.638
		223.08	223.041	220.626	220.39	220.292	219.184	219.144	219.099	218.707	218.707	218.707	218.707
		Time (hr-1)
	Yeast	0	16	17	19	21	22	23	41	44	45	46	63	65	66	67
	Park Royal 1979	219.64	215.42	215.42	215.42	215.41	215.4	215.4	215.35	215.35	215.34	215.31	215.33	215.33	215.33	215.33	Weight (g-1)
		219.28	215	214.99	214.98	214.96	214.96	214.96	214.85	214.85	214.88	214.85	214.87	214.87	214.87	214.87
		217.15	212.58	212.58	212.58	212.57	212.57	212.57	212.52	212.51	212.51	212.5	212.5	212.5	212.5	212.5
		Time (hr-1)
	Yeast	0	16.5	17.5	19	20	22.5	23.5	40.5	41.5	42.5	44.5	45.5	46.5	47.5	48.5	65.5	70.5	71.5	72.5	74.5
	Park Royal 1986	210.05	208.36	208.23	208.13	207.93	207.81	207.71	207.33	207.28	207.25	207.21	207.21	207.2	207.1	207.1	207.1	207.1	207.1	207.1	207.1	Weight (g-1)
		216.2	214.07	213.9	213.73	213.69	213.63	213.63	213.41	212.49	212.47	212.47	212.44	212.44	212.44	212.44	212.27	212.27	212.26	212.26	212.26
		216.17	212.96	212.84	212.67	212.46	212.28	212.12	211.29	211.24	211.24	211.24	211.17	211.17	211.16	211.16	211.14	211.13	211.12	211.11	211.11

## Sheet: Figure 4b
			Experiment 1	Experiment 2	Experiment 3
		Yeast	Alcohol by volume
		IDS 1	4.24	4.22	4.23
		IDS 2	4.45	4.29	4.1
		FES 1	5.04	5.28	4.96
		FES 2	4.18	4.18	4.19
		FES 3	4.1	3.78	4.01
		1947	5.29	4.78	4.52
		1950	5.22	5.76	5.69
		1955	4.31	4.47	4.67
		59 brewing yeast	6.34	5.52	7.1
		1959	4.84	4.59	4.59
		Ikeja	4.72	4.5	4.65
		1960	5.15	5.13	5.26
		1981	5.56	5.59	5.59
		Park Royal 1960	5	4.74	4.95
		Park Royal 1979	5.12	5.08	5.1
		Park Royal 1986	3.49	4.78	4.65

## Sheet: Figure 4c
		Yeast	Fructose (g-l)	Fructose (g-l)	Fructose (g-l)	Glucose (g-l)	Glucose (g-l)	Glucose (g-l)	Sucrose (g-l)	Sucrose (g-l)	Sucrose (g-l)	Maltose (g-l)	Maltose (g-l)	Maltose (g-l)	Maltotriose (g-l)	Maltotriose (g-l)	Maltotriose (g-l)
		IDS 1	0.07	0.09	0	0	0.17	0	0	0	0	0.11	0.1	0.13	0	0	0
		IDS 2	0.03	0	0	0	0	0	0.16	0.11	0.07	0.14	0.13	0.11	0	0	0
		FES 1	0.03	0	0	0	0	0	0	0	0	0.12	0.11	0.13	0	0	0
		FES 2	0.06	0.05	0.03	0.19	0.12	0	0	0	0	0.13	0.04	0.05	0	0	0
		FES 3	0.14	0.03	0	0.14	0	0	0.14	0	0	0.14	0.09	0.12	0.14	0	0
		1947	0.02	0	0	0	0	0	0	0	0	25.57	24.22	22.15	0.71	0.66	0.68
		1950	0	0	0	0	0	0	0	0	0	0.11	0.07	0.11	0	0	0
		1955	0.06	0.05	0.06	0	0.03	0	0	0	0	0.09	0.07	0.15	0	0	0
		59' brewing yeast	0.06	0	0.05	0.04	0	0.02	0	0	0	0.07	0.11	0.69	0	0	1.56
		1959	0.03	0.03	0.02	0	0	0	0	0.15	0	0.06	0.11	0.07	0	0	0
		Ikeja	0.03	0	0.04	0.02	0	0	0	0	0	0.08	0.11	0.1	0	0	0
		1960	0	0.02	0	0	0.01	0	0.15	0.15	0.11	0.13	0.16	0.16	0	0	0
		1981	0	0.03	0.04	0	0	0	0	0	0	0.12	0.14	0.11	0	0	0
		Park Royal 1960	0.07	0.04	0.19	0.07	0.04	0.1	0	0.1	0	21.81	21.71	20.26	7.76	7.68	8.23
		Park Royal 1979	0.06	0.04	0.09	0.02	0	0	0	0	0	0.12	0.08	0.07	0	0	0
		Park Royal 1986	0.07	0.12	0	0	0	0	0	0	0	0.1	0.15	0.11	0	0	0
		Control	1.85			13.27			3.03			57.72			13.43

## Sheet: Figure 4d
		Yeast	Isomyl Acetate (ppm)	Isomyl Acetate (ppm)	Isomyl Acetate (ppm)	Ethyl Acetate (ppm)	Ethyl Acetate (ppm)	Ethyl Acetate (ppm)	Ethyl hexanoate (ppm)	Ethyl hexanoate (ppm)	Ethyl hexanoate (ppm)
		IDS 1	0.35	0.29	0.23	3.47	7.3	5.9	0	0	0
		IDS 2	0.175012	0.146931	0.115754	2.02993	2.35616	1.78819	0	0	0
		FES 1	0.471507	0.464847	0.368937	11.64	11.578	11.7053	0	0	0
		FES 2	0.799521	1.07781	0.832508	6.92231	6.83909	8.05898	0.0175546	0.0116309	0.0149543
		FES 3	0.266	0.194782	0.337301	3.87	4.53809	3.21504	0	0	0
		1947	1.30495	1.22	1.15022	21.9391	23.6109	19.7391	0.038401	0.042494	0.020899
		1950	1.76	1.82	1.7	19.43	26.59	24.39	0.04	0.17	0.06
		1955	0.0399482	0.144338	0.136612	2.41952	1.92762	2.15393	0	0	0
		59' brewing yeast	0.67	0.54	0.605	16.98	16.14	16.56	0.02	0.03	0.16
		1959	0.99	1.16636	0.816886	16.91	19.7911	14.0339	0	0.0366115	0.00935686
		Ikeja	0.203675	0.183667	0.19	7.69682	7.69682	7.69682	0	0	0
		1960	0.291958	0.399238	0.490308	16.414	15.638	19.1416	0	0	0
		1981	0.0177155	0.366577	0.370967	5.30456	6.4263	6.3369	0.00625252	0.00987584	0
		Park Royal 1960	1.24266	1.12317	1.28607	14.4773	15.6324	17.4538	0	0	0
		Park Royal 1979	1.0366	1.022	0.714096	23.4106	19.4578	20.7021	0.058318	0.023655	0.016688
		Park Royal 1986	0.215042	0.22	0.226772	2.50547	2.02934	2.95109	0	0	0

## Sheet: Figure 4e
		Yeast	Isobutanol (ppm)	Isobutanol (ppm)	Isobutanol (ppm)	Propanol (ppm)	Propanol (ppm)	Propanol (ppm)
		IDS 1	40.93	47.19	51.19	26.85	26.17	27.59
		IDS 2	100.795	112.305	97.0687	30.3382	30.3974	31.7569
		FES 1	43.8434	49.0857	43.3986	35.4732	39.2647	34.4906
		FES 2	36.9748	46.7522	48.4344	25.9708	28.2229	28.1425
		FES 3	39.7422	40.6139	38.9152	25.7	27.4542	25.9482
		1947	41.6241	49.1284	49.0328	0.037516	0.015072	0.024595
		1950	32.84	35.544	38.29	31.37	31.8	32.21
		1955	42.6091	36.2506	39.8996	22.8498	20.1446	21.6479
		59' brewing yeast	70.38	72.37	78.74	45.29	42.87	44.18
		1959	44.4666	41.0714	44.2382	44.7519	43.556	43.1342
		Ikeja	57.245	48.2665	52.755	28.4007	25.4279	26.18
		1960	69.5491	63.9843	69.2762	0.00798018	0.00932096	0.00876589
		1981	41.8868	43.5354	46.1663	38.0031	39.3241	40.3435
		Park Royal 1960	104.718	100.996	114.59	0.014367	0.006222	0.011628
		Park Royal 1979	73.1643	64.6394	69.7464	0.010171	0.008395	0.009453
		Park Royal 1986	37.1683	35.3956	35.3769	25.2189	26.2622	31.0815

## Sheet: Figure 4f
		Yeast	2,3 Butanedione (diacetyl) (ppb)	2,3 Butanedione (diacetyl) (ppb)	2,3 Butanedione (diacetyl) (ppb)
		IDS 1	59.884	51.78	50.25
		IDS 2	256.685	245.209	223.343
		FES 1	113.055	100.654	118.097
		FES 2	49.6589	46.8734	57.5899
		FES 3		51.708	45.0007
		1947	406.61	208.331	253.71
		1950	880	745	610
		1955	74.7351	70.7687	79.0556
		59' brewing yeast	200	190	220
		1959	114.86	231.823	307.639
		Ikeja	190.055	102.478	146
		1960	144.421	190.032	164.276
		1981	87.1072	86.6812	95.6901
		Park Royal 1960	350.8	228.635	472.979
		Park Royal 1979	193.34	151.662	163.967
		Park Royal 1986	93.2493	110.984	119.183

## Sheet: Figure 5
		FV2	IDS2									Cooling ON
			Day	0	1	2	3	4	5	6	7	8	9	10	11	12	Keg Sample	Bottle
			ABV	0	1.4	3.2	3.7	4.27	4.45	4.53		4.56				Filtered	4.95
			PG		39.27		20.68	18.57	16.72	15.52		15.5					11.8
		FV3	Guinness Production yeast						Cooling ON
			Day	0	1	2	3	4	5	6	7	Keg Sample	Bottle
			ABV	0	3.7	4.7	4.9	5.02	5		Filtered	5
			PG		20.57		10.7	11.91	11.52			11.1
		FV6	Park Royal 1979						Cooling ON
			Day	0	1	2	3	4	5	6	7	Keg Sample	Bottle
			ABV	0	3.8	4.7	4.9	5.19	5.15		Filtered	5.11
			PG		22.03		10.27	10.56	10.19			9.84
			Attenuation Limit		ABV	5.1
					PG	7.43
			Before filtration 20 L was drawn off the bottom of each vessel and collected in a keg
			Each vessel has 48 hours cold storage prior to filtration
			All beers pasteurised on 17/4/19
			Yeast counts and viabiliyies taken at time of filtraion
			Fermentation temperatrure 22C for duration
		Parameter		IDS2			Guinness Production yeast			Park Royal 1979
		ABV	% v/v	4.90	4.89	4.89	4.95	4.95	4.93	5.05	5.05	5.04
		OG	° P	12.72	12.72	12.71	12.23	12.22	12.21	12.16	12.16	12.14
		PG	° P	3.46	3.47	3.47	2.84	2.84	2.85	2.57	2.57	2.57
		Diacetyl	ppm	0.95	0.98	1.09	0.11	0.1	0.11	0.15	0.15	0.17
		Isoamyl acetate	ppm	1.35	1.22	1.03	1.48	1.66	1.48	5.92	5.53	4.19
		4- vinyl Guaiacol	ppb	149.30	143.30	134.58	89.45	98.72	103.75	790.71	774.57	702.95

## Sheet: Figure 6a
		Yeast	4VG (ppb)	4VG (ppb)	4VG (ppb)
		IDS 1	250.596	243.903	268.547
		IDS 2	213.354	276.843	243.56
		FES 1	340.56	309.78	329.8
		FES 2	370.62	357.76	423.17
		FES 3	468.49	477.825	479.36
		1947	1496.17	1421.37	1443.42
		1950	44.77	41.89	47.36
		1955	171.64	220.55	289.87
		59' brewing yeast	66.73	63.49	67.79
		1959	828.02	664.03	544.76
		Ikeja	80.1	77.17	60.89
		1960	1280.16	1069.98	888.39
		1981	113.54	129.22	164.25
		Park Royal 1960	1150.1	1287.01	1397.64
		Park Royal 1979	985.27	830.2	715.19
		Park Royal 1986	824.97	875.84	1114.78

## Sheet: Figure 6c
				Yeast	Flocculation Class	Flocculation Class	Flocculation Class	Flocculation Class	Flocculation Class	Flocculation Class	Flocculation Class	Flocculation Class	Flocculation Class	Flocculation Class
				IDS 1	1	1	1	1	1	2	2	2	1	2
				IDS 2	2	2	2	2	2	2	2	2	2	2
				FES 1	1	1	1	1	1	1	1	1	1	1
				FES 2	1	2	1	2	1	2	1	1	2	1
				FES 3	1	2	2	1	2	1	1	1	1	2
				1947	4	3	4	4	4	4	4	4	4	4
				1950	4	4	4	4	4	4	4	4	4	4
				1955	3	3	2	3	3	3	2	3	3	3
				59' brewing yeast	2	3	2	3	2	3	2	2	3	3
				1959	3	4	3	3	4	4	3	4	4	3
				Ikeja	1	1	1	1	1	1	1	1	1	1
				1960	1	2		2	1	1	2	2	1	2
				1981	2	2	2	2	2	2	3	3	3	1
				Park Royal 1960	4	3	3	3	3	3	3	4	4	3
				Park Royal 1979	1	2	1	1	1	1	1	1	1	1
				Park Royal 1986	1	1	1	1	1	1	1	1	1	1
